# Supplementary material for: Loss of Tpl2 activates compensatory signaling and resistance to EGFR/MET dual inhibition in v-RAS transduced keratinocytes
Source: PLoS One. 2022 Mar 24;17(3):e0266017. doi: 10.1371/journal.pone.0266017 (PMC8947257; doi:10.1371/journal.pone.0266017)
Supplement: S1 Dataset — https://mfr.osf.io/render?url=https%3A%2F%2Fosf.io%2Fmpw7v%2Fdownload. (CSV) [file pone.0266017.s004.csv]

Fig 1A	Actin 1	HER2	STAT3	mTOR	EGFR	Actin 2	GAB1	HER3	1	Fig2	Actin	p-AKT	p-HER2	p-MET	p-EGFR
WT	4815.912	1947.154	2907.134	3517.355	2150.61	7732.347	2897.376	3323.64		WT RAS	2923.698	681.991	1555.619	889.648	820.82
KO	5153.376	5161.075	4577.426	2792.77	3302.681	7920.104	3455.083	4251.468		KO RAS	3696.77	1121.012	219.749	5474.426	2856.326
WT HGF	5624.205	4012.711	2336.477	332.335	4538.832	7410.861	3507.841	7310.832		WT RAS + CAP	3236.113	1872.054	1682.225	259.213	1176.77
KO HGF	5805.326	3785.468	3405.255	1959.941	2684.347	7269.912	2541.962	4586.468		KO RAS + CAP	3466.113	3453.548	570.991	563.627	10384.974
WT HGF/CAP	5503.669	2018.861	1586.891	193.263	3756.882	6624.083	3713.497	7239.125
KO HGF/CAP	5291.841	4416.418	3883.134	2948.77	3577.882	6295.548	4403.912	7047.832
WT GEF	5840.912	7403.711	2250.891	317.213	7695.853	5625.426	5325.619	9264.175
KO GEF	5995.912	9521.61	5418.083	1482.749	7733.581	5339.841	5328.619	10626.418
WT HGF/CAP/GEF	5758.619	8971.075	3332.548	362.092	6971.066	4616.134	5771.154	10076.832
KO HGF/CAP/GEF	6131.205	9043.489	4625.548	3191.941	9448.439	4956.719	7403.276	10846.539
WB densitometry (Figure 1B)
Fig1B	Actin 1	HER2	STAT3	mTOR	EGFR	Actin 2	GAB1	Her3
WT RAS	5132.083	3082.225	4005.397	3334.891	503.92	6652.79	4451.983	1721.083
KO RAS	5673.79	3932.468	5183.104	2968.305	703.698	6442.205	4194.033	1956.79
WT HGF RAS	5259.79	5608.66	4836.933	1279.477	504.87	6398.497	4893.447	4262.397
KO HGF RAS	5904.205	3666.933	4330.861	2885.77	527.335	5679.548	4535.326	4283.811
WT HGF/CAP RAS	5448.619	1086.891	2907.205	1257.062	313.263	4961.598	4297.619	2589.811
KO HGF/CAP RAS	5815.79	2444.912	3302.447	766.406	435.527	4687.426	4884.619	3764.518
WT GEF RAS	6091.912	8968.66	4189.811	537.577	2941.497	4307.134	6278.033	10047.468
KO GEF RAS	7024.912	10071.924	4903.104	2362.891	6889.861	4370.598	6389.983	10275.468
WT HGF/CAP/GEF RAS	6389.619	10029.489	4376.983	2944.962	2196.962	4303.426	7342.033	9508.761
KO HGF/CAP/GEF RAS	7159.861	9142.196	4066.983	4740.569	4666.912	4553.497	6058.326	8146.468
Proliferation (figure 3)						Zymogram (figure 4)
Group			Group
Media	12		Media	16		WT		Replicate 1
Media	15		Media	16		WT	Control	321.343
Media	16		Media	13		WT	HGF	357.627			Replicate 1
Media	27		Media	20		WT	HGF/Cap	372.946		WT Ras	350.991
Media	30		Media	12		WT	Gef	356.362		WT Ras	386.849
Media	34		Media	11		WT	Gef/Cap	3256.134		WT Ras	305.678
WT1 RAS	6633		KO RAS	5960		WT	Gef/HGF/Cap	2221.355		WT Ras	311.205
WT1 RAS	12365		KO RAS	4359		KO	Control	1280.426		KO Ras	1280.225
WT1 RAS	6909		KO RAS	5558		KO	HGF	1783.104		KO Ras	1177.891
WT1 RAS	7555		KO RAS	4731		KO	HGF/Cap	1865.619		KO Ras	1407.255
WT1 RAS	11694		KO RAS	4576		KO	Gef	2437.983		KO Ras	1694.782
WT1 RAS	11874		KO RAS	5039		KO	Gef/Cap	6915.882
						KO	Gef/HGF/Cap	5480.083
WT CAP RAS	5006		KO CAP RAS	5828				Replicate 2			Replicate 2
WT CAP RAS	8336		KO CAP RAS	4653		WT	Control	527.163		WT Ras	618.335
WT CAP RAS	7536		KO CAP RAS	5858		WT	HGF	549.849		WT Ras	584.506
WT CAP RAS	4595		KO CAP RAS	6577		WT	HGF/Cap	532.31		WT Ras	538.849
			KO CAP RAS	5937		WT	Gef	607.092		WT Ras	466.607
						WT	Gef/Cap	4804.418		KO Ras	2184.134
WT GEF RAS	3875		KO GEF RAS	3138		WT	Gef/HGF/Cap	3765.468		KO Ras	2497.891
WT GEF RAS	3594		KO GEF RAS	4028		WT	Control	2397.933		KO Ras	2173.152
WT GEF RAS	5549		KO GEF RAS	4359		KO	HGF	1316.598		KO Ras	2390.263
WT GEF RAS	6168		KO GEF RAS	2715		KO	HGF/Cap	2600.326
WT GEF RAS	5363		KO GEF RAS	3095		KO	Gef	2781.226
			KO GEF RAS	2402		KO	Gef/Cap	6535.953
						KO	Gef/HGF/Cap	6762.924
WT CAP/GEF RAS	3558		KO CAP/GEF RAS	2112		KO
WT CAP/GEF RAS	3065		KO CAP/GEF RAS	3132
WT CAP/GEF RAS	4836		KO CAP/GEF RAS	3098
WT CAP/GEF RAS	4231		KO CAP/GEF RAS	1907
WT CAP/GEF RAS	3171		KO CAP/GEF RAS	1756
WT CAP/GEF RAS	3536
TFA-Fig 6	# Nodes	# Mesh	# Segments		Treatment	# Nodes	# Mesh	# Segments
WT_RAS 1_2	187	19	72		KO_RAS 1_2	199	18	68
WT_RAS 1_3	389	48	258		KO_RAS 1_3	302	37	122
WT_RAS 1_4	204	21	80		KO_RAS 1_4	243	26	97
Average	260	29.33333333	136.6666667		Average	248	27	95.66666667
WT_RAS 2_2	133	10	41		KO_RAS 2_2	186	14	67
WT_RAS 2_3	353	40	137		KO_RAS 2_3	160	17	59
WT_RAS 2_4	189	17	66		KO_RAS 2_4	382	47	153
Average	225	22.33333333	81.33333333		Average	242.6666667	26	93
WT Ras HGF1_2	229	24	90		KO Ras HGF1_2	227	20	85
WT Ras HGF1_3	274	30	109		KO Ras HGF1_3	379	41	141
WT Ras HGF1_4	228	25	86		KO Ras HGF1_4	271	30	103
Average	243.6666667	26.33333333	95		Average	292.3333333	30.33333333	109.6666667
WT Ras HGF2_2	284	26	100		KO Ras HGF2_2	285	28	103
WT Ras HGF2_3	365	43	147		KO Ras HGF2_3	221	24	86
WT Ras HGF2_4	396	47	167		KO Ras HGF2_4	396	49	162
Average	348.3333333	38.66666667	138		Average	300.6666667	33.66666667	117
WT Ras Cap + HGF1_2	475	64	206		KO Ras Cap + HGF1_2	414	45	150
WT Ras Cap + HGF1_3	510	61	206		KO Ras Cap + HGF1_3	424	51	173
WT Ras Cap + HGF1_4	414	54	169		KO Ras Cap + HGF1_4	449	50	173
Average	466.3333333	59.66666667	193.6666667		Average	429	48.66666667	165.3333333
WT Ras Cap1_2	243	28	96		KO Ras Cap1_2	182	17	64
WT Ras Cap1_3	194	18	73		KO Ras Cap1_3	173	14	58
WT Ras Cap1_4	293	29	107		KO Ras Cap1_4	212	26	88
Average	243.3333333	25	92		Average	189	19	70
WT Ras Cap2_2	254	26	95		KO Ras Cap2_2	204	22	75
WT Ras Cap2_3	311	36	127		KO Ras Cap2_3	194	22	75
WT Ras Cap2_4	397	40	151		KO Ras Cap2_4	197	17	73
Average	320.6666667	34	124.3333333		Average	198.3333333	20.33333333	74.33333333
WT Ras Gef1_2	207	24	89		KO Ras Gef1_2	269	27	101
WT Ras Gef1_3	206	19	76		KO Ras Gef1_3	253	29	104
WT Ras Gef1_4	167	14	58		KO Ras Gef1_4	193	16	68
Average	193.3333333	19	74.33333333		Average	238.3333333	24	91
WT Ras Gef2_2	135	10	47		KO Ras Gef2_2	292	27	103
WT Ras Gef2_3	362	42	144		KO Ras Gef2_3	151	11	52
WT Ras Gef2_4	121	7	41		KO Ras Gef2_4	275	23	98
Average	206	19.66666667	77.33333333		Average	239.3333333	20.33333333	84.33333333
WT Ras Cap+Gef1_2	217	25	86		KO Ras Cap+Gef1_2	404	47	159
WT Ras Cap+Gef1_3	146	13	52		KO Ras Cap+Gef1_3	438	54	177
WT Ras Cap+Gef1_4	325	35	125		KO Ras Cap+Gef1_4	342	43	145
Average	229.3333333	24.33333333	87.66666667		Average	394.6666667	48	160.3333333
WT Ras Cap+Gef2_2	353	37	134		KO Ras Cap+Gef2_2	421	47	168
WT Ras Cap+Gef2_3	402	52	170		KO Ras Cap+Gef2_3	346	39	139
WT Ras Cap+Gef2_4	298	33	123		KO Ras Cap+Gef2_4	470	52	180
Average	351	40.66666667	142.3333333		Average	412.3333333	46	162.3333333
WT Ras Cap+Gef+ HGF1_2	417	52	170		KO Ras Cap+Gef+ HGF1_2	429	56	181
WT Ras Cap+Gef+ HGF1_3	440	56	187		KO Ras Cap+Gef+ HGF1_3	442	51	179
WT Ras Cap+Gef+ HGF1_4	389	52	163		KO Ras Cap+Gef+ HGF1_4	345	40	147
Average	415.3333333	53.33333333	173.3333333		Average	405.3333333	49	169
Samples	Reference Spot	EGF R	ErbB2/HER2	ErbB3/HER3	ErbB4/HER4	Insulin R	IGF-I R	Axl	Dtk	Mer	FGF R2	FGF R3	FGF R4
WT Ras	22481	8956	8512	7498	2346	3511.9605	3511.9605	4349.4955	1179.556	-156.9455	539.3135	4030.546	4241.506
WT Ras + Cap	21129	8709	7223	7238	3145	4824.0105	5124.0105	2166.8385	1010.021	-228.688	707.5355	3220.642	3654.071
WT Ras + Gef	21280	7598	5693	9424	3542	5671.3845	6071.3845	1526.849	3258.188	-22.182	294.6315	2616.238	2655.031
WT Ras + Cap + Gef	21404	10174	10218	9995	3789	5540.0065	6540.0065	2259.6425	2737.563	-51.621	866.228	4126.41	3755.3555
KO Ras	20881	7562	8244	7103	2116	3170.213	2970.213	4339.8555	2055.527	-128.753	612.6065	3870.7635	3573.406
KO Ras + Cap	21048	11028	12294	9611	3335	5049.2385	5249.2385	4017.3345	3130.7635	-171.799	632.753	4274.7235	4638.0665
KO Ras + Gef	21464	7943	5506	9507	3426	6295.3305	5595.3305	4205.027	2258.0015	25.5	631.8995	4538.5775	4180.0125
KO Ras + Cap + Gef	20912	7489	5397	9812	3942	6416.5625	6516.5625	3851.709	3809.891	-51.5605	850.9705	3943.981	4259.123
Samples	Reference Spot	HGF R	MSP R	PDGF R⍺	PDGF Rβ	c-Ret	Tie-1	Tie-2	TrkA	TrkB	SCF R	Flt-3	M-CSF R
WT Ras	22481	55.793	3455.981	3978.8995	114.611	2980.753	2881.42	3358.0105	2859.228	2288.824	3347.1775	3942.117	3741.349
WT Ras + Cap	21129	88.232	3248.6525	3937.8535	-28.667	2811.95	3264.253	3224.435	3310.41	2631.4245	3498.5965	3445.692	3545.4855
WT Ras + Gef	21280	55.7635	3677.2885	4040.0415	-44.8285	3124.5665	1902.799	2369.688	2833.324	1971.4555	2216.4345	2434.6165	2935.7025
WT Ras + Cap + Gef	21404	77.632	3518.77	3804.7495	78.2075	3435.1025	3060.027	3094.8955	2671.492	1442.042	3235.36	3546.32	3464.653
KO Ras	20881	18.7175	3383.613	3867.213	2.7325	2930.052	2695.3345	3843.431	3142.188	2155.906	2662.7885	2877.259	2175.8595
KO Ras + Cap	21048	56.3035	3172.627	3992.188	90.1105	2965.1275	2966.3135	3409.7485	3284.456	2552.127	2545.324	3672.37	3804.506
KO Ras + Gef	21464	320.5565	4045.759	4008.7385	141.5355	3580.6485	3579.163	3385.1485	3807.799	2434.1735	2754.3555	3890.4205	3451.067
KO Ras + Cap + Gef	20912	71.349	3460.9455	4116.41	102.182	3248.956	2970.0915	3774.1985	3731.0565	3059.8345	3209.2945	3760.5165	3631.2635
Samples	Reference Spot	TrkC	VEGF R1	VEGF R2	VEGF R3	MuSK	EphA1	EphA2	EphA3	EphA6	EphA7	EphA8	EphB1
WT Ras	22481	2683.667	3736.935	549.803	3175.632	3303.2025	1425.914	1927.299	1202.728	3414.3995	1513.071	1799.3745	2608.324
WT Ras + Cap	21129	2154.278	3190.682	247.5855	4450.9095	3606.935	1539.818	2556.9095	1466.2025	2529.0255	946.0815	1660.5815	2520.46
WT Ras + Gef	21280	2275.1625	3181.617	82.3385	4687.9095	3661.324	1430.627	2282.895	1593.809	2057.9955	899.1775	1648.9805	2479.3595
WT Ras + Cap + Gef	21404	2982.6025	2765.067	-36.843	4984.5315	3044.1885	1507.0315	3703.289	1778.628	2247.456	1341.203	1950.996	2701.956
KO Ras	20881	1858.2235	3422.309	262.824	3033.345	3117.395	1072.0565	1717.4555	1910.41	3157.531	1901.37	1608.8345	2855.638
KO Ras + Cap	21048	2472.339	3865.117	316.414	4696.849	2787.4955	702.2635	3201.5665	2051.92	2298.885	2081.253	1569.3595	2591.9455
KO Ras + Gef	21464	3332.9815	3069.3955	155.4605	4532.4665	3971.0315	1291.249	3391.502	2476.9665	3727.385	2264.6985	2670.7695	3255.1735
KO Ras + Cap + Gef	20912	3321.916	3539.5415	164.9955	5304.92	4020.6025	970.385	3624.9455	2281.784	3708.031	2218.502	2284.688	3459.3305
Samples	Reference Spot	EphB2	EphB4	EphB6
WT Ras	22481	-149.435	212.121	3287.96
WT Ras + Cap	21129	435.3535	1000.2885	2975.738
WT Ras + Gef	21280	420.8745	246.3995	3294.37
WT Ras + Cap + Gef	21404	39.954	974.471	3004.092
KO Ras	20881	98.6475	1662.734	3305.2945
KO Ras + Cap	21048	342.182	2378.2385	3991.284
KO Ras + Gef	21464	139.5715	894.87	3801.527
KO Ras + Cap + Gef	20912	181.314	1017.8955	1186.2245
